# Supplementary material for: METTL3-Driven m6A Epigenetic Remodeling of lncRNA-AU020206 Stabilizes SLC7A11 via YTHDC2 Attenuates Apoptosis and Ferroptosis in Cerebral Ischemia/Reperfusion Injury
Source: Biomolecules. 2025 Sep 24;15(10):1353. doi: 10.3390/biom15101353 (PMC12564424; doi:10.3390/biom15101353)
Supplement: Supplementary file 1 [file biomolecules-15-01353-s001.zip]

Archive with 1 entries (1 files):
- biomolecules-3873062-supplementary.pdf
